# Supplementary material for: Bisphenol A Alters the Expression of Genes Involved in Lipogenesis, Inflammation, and Oxidative Stress in the Liver of Adult Zebrafish
Source: Pharmaceuticals (Basel). 2025 Nov 20;18(11):1765. doi: 10.3390/ph18111765 (PMC12655367; doi:10.3390/ph18111765)
Supplement: Supplementary file 1 [file pharmaceuticals-18-01765-s001.zip]

Archive with 1 entries (1 files):
- pharmaceuticals-3971261-supplementary.pdf
